# Supplementary material for: Prevalence and Geographical Distribution of Foodborne Yersinia enterocolitica in Chinese Livestock and Their Products: A Systematic Review and Meta-Analysis (2000–2024)
Source: Animals (Basel). 2026 Jan 29;16(3):418. doi: 10.3390/ani16030418 (PMC12896466; doi:10.3390/ani16030418)
Supplement: Supplementary file 1 [file animals-16-00418-s001.zip]

Archive with 1 entries (1 files):
- animals-4094424-supplementary.pdf
